# Supplementary material for: Wolves and dogs fail to form reputations of humans after indirect and direct experience in a food-giving situation
Source: PLoS One. 2022 Aug 17;17(8):e0271590. doi: 10.1371/journal.pone.0271590 (PMC9385025; doi:10.1371/journal.pone.0271590)
Supplement: S1 Dataset — (CSV) [file pone.0271590.s010.csv]

ID	Species	Colour_Generous	Condition	Session	Trial	Partner	Attentive
Amarok	Wolf	Light	Experimental	2	1	Generous	no
Amarok	Wolf	Light	Experimental	2	2	Selfish	yes
Amarok	Wolf	Light	Experimental	2	3	Generous	yes
Amarok	Wolf	Light	Experimental	2	4	Selfish	yes
Amarok	Wolf	Light	Experimental	2	5	Generous	yes
Amarok	Wolf	Light	Experimental	2	6	Selfish	no
Amarok	Wolf	Light	Experimental	2	7	Generous	yes
Amarok	Wolf	Light	Experimental	2	8	Selfish	no
Amarok	Wolf	Light	Experimental	3	1	Selfish	yes
Amarok	Wolf	Light	Experimental	3	2	Generous	no
Amarok	Wolf	Light	Experimental	3	3	Selfish	no
Amarok	Wolf	Light	Experimental	3	4	Generous	yes
Amarok	Wolf	Light	Experimental	3	5	Selfish	yes
Amarok	Wolf	Light	Experimental	3	6	Generous	yes
Amarok	Wolf	Light	Experimental	3	7	Selfish	yes
Amarok	Wolf	Light	Experimental	3	8	Generous	yes
Amarok	Wolf	Black	Control	2	1	Generous	yes
Amarok	Wolf	Black	Control	2	2	Selfish	no
Amarok	Wolf	Black	Control	2	3	Generous	no
Amarok	Wolf	Black	Control	2	4	Selfish	no
Amarok	Wolf	Black	Control	2	5	Generous	yes
Amarok	Wolf	Black	Control	2	6	Selfish	no
Amarok	Wolf	Black	Control	2	7	Generous	yes
Amarok	Wolf	Black	Control	2	8	Selfish	yes
Amarok	Wolf	Black	Control	3	1	Selfish	no
Amarok	Wolf	Black	Control	3	2	Generous	yes
Amarok	Wolf	Black	Control	3	3	Selfish	no
Amarok	Wolf	Black	Control	3	4	Generous	no
Amarok	Wolf	Black	Control	3	5	Selfish	no
Amarok	Wolf	Black	Control	3	6	Generous	yes
Amarok	Wolf	Black	Control	3	7	Selfish	yes
Amarok	Wolf	Black	Control	3	8	Generous	yes
Chitto	Wolf	Black	Experimental	2	1	Generous	no
Chitto	Wolf	Black	Experimental	2	2	Selfish	yes
Chitto	Wolf	Black	Experimental	2	3	Generous	yes
Chitto	Wolf	Black	Experimental	2	4	Selfish	yes
Chitto	Wolf	Black	Experimental	2	5	Generous	yes
Chitto	Wolf	Black	Experimental	2	6	Selfish	no
Chitto	Wolf	Black	Experimental	2	7	Generous	yes
Chitto	Wolf	Black	Experimental	2	8	Selfish	no
Chitto	Wolf	Black	Experimental	3	1	Selfish	yes
Chitto	Wolf	Black	Experimental	3	2	Generous	yes
Chitto	Wolf	Black	Experimental	3	3	Selfish	yes
Chitto	Wolf	Black	Experimental	3	4	Generous	no
Chitto	Wolf	Black	Experimental	3	5	Selfish	yes
Chitto	Wolf	Black	Experimental	3	6	Generous	no
Chitto	Wolf	Black	Experimental	3	7	Selfish	yes
Chitto	Wolf	Black	Experimental	3	8	Generous	yes
Chitto	Wolf	Light	Control	2	1	Generous	yes
Chitto	Wolf	Light	Control	2	2	Selfish	yes
Chitto	Wolf	Light	Control	2	3	Generous	yes
Chitto	Wolf	Light	Control	2	4	Selfish	yes
Chitto	Wolf	Light	Control	2	5	Generous	yes
Chitto	Wolf	Light	Control	2	6	Selfish	yes
Chitto	Wolf	Light	Control	2	7	Generous	yes
Chitto	Wolf	Light	Control	2	8	Selfish	no
Chitto	Wolf	Light	Control	3	1	Selfish	yes
Chitto	Wolf	Light	Control	3	2	Generous	yes
Chitto	Wolf	Light	Control	3	3	Selfish	yes
Chitto	Wolf	Light	Control	3	4	Generous	yes
Chitto	Wolf	Light	Control	3	5	Selfish	yes
Chitto	Wolf	Light	Control	3	6	Generous	yes
Chitto	Wolf	Light	Control	3	7	Selfish	yes
Chitto	Wolf	Light	Control	3	8	Generous	no
Enzi	Dog	White	Experimental	2	1	Selfish	no
Enzi	Dog	White	Experimental	2	2	Generous	yes
Enzi	Dog	White	Experimental	2	3	Selfish	no
Enzi	Dog	White	Experimental	2	4	Generous	yes
Enzi	Dog	White	Experimental	2	5	Selfish	yes
Enzi	Dog	White	Experimental	2	6	Generous	yes
Enzi	Dog	White	Experimental	2	7	Selfish	yes
Enzi	Dog	White	Experimental	2	8	Generous	yes
Enzi	Dog	White	Experimental	3	1	Generous	yes
Enzi	Dog	White	Experimental	3	2	Selfish	yes
Enzi	Dog	White	Experimental	3	3	Generous	yes
Enzi	Dog	White	Experimental	3	4	Selfish	no
Enzi	Dog	White	Experimental	3	5	Generous	yes
Enzi	Dog	White	Experimental	3	6	Selfish	yes
Enzi	Dog	White	Experimental	3	7	Generous	yes
Enzi	Dog	White	Experimental	3	8	Selfish	yes
Enzi	Dog	Black	Control	2	1	Selfish	yes
Enzi	Dog	Black	Control	2	2	Generous	yes
Enzi	Dog	Black	Control	2	3	Selfish	yes
Enzi	Dog	Black	Control	2	4	Generous	yes
Enzi	Dog	Black	Control	2	5	Selfish	yes
Enzi	Dog	Black	Control	2	6	Generous	yes
Enzi	Dog	Black	Control	2	7	Selfish	yes
Enzi	Dog	Black	Control	2	8	Generous	yes
Enzi	Dog	Black	Control	3	1	Generous	yes
Enzi	Dog	Black	Control	3	2	Selfish	yes
Enzi	Dog	Black	Control	3	3	Generous	yes
Enzi	Dog	Black	Control	3	4	Selfish	yes
Enzi	Dog	Black	Control	3	5	Generous	yes
Enzi	Dog	Black	Control	3	6	Selfish	yes
Enzi	Dog	Black	Control	3	7	Generous	no
Enzi	Dog	Black	Control	3	8	Selfish	yes
Geronimo	Wolf	Black	Experimental	2	1	Selfish	NA
Geronimo	Wolf	Black	Experimental	2	2	Generous	no
Geronimo	Wolf	Black	Experimental	2	3	Selfish	no
Geronimo	Wolf	Black	Experimental	2	4	Generous	no
Geronimo	Wolf	Black	Experimental	2	5	Selfish	no
Geronimo	Wolf	Black	Experimental	2	6	Generous	yes
Geronimo	Wolf	Black	Experimental	2	7	Selfish	no
Geronimo	Wolf	Black	Experimental	2	8	Generous	yes
Geronimo	Wolf	Black	Experimental	3	1	Generous	yes
Geronimo	Wolf	Black	Experimental	3	2	Selfish	no
Geronimo	Wolf	Black	Experimental	3	3	Generous	yes
Geronimo	Wolf	Black	Experimental	3	4	Selfish	no
Geronimo	Wolf	Black	Experimental	3	5	Generous	no
Geronimo	Wolf	Black	Experimental	3	6	Selfish	no
Geronimo	Wolf	Black	Experimental	3	7	Generous	yes
Geronimo	Wolf	Black	Experimental	3	8	Selfish	no
Geronimo	Wolf	Light	Control	2	1	Selfish	yes
Geronimo	Wolf	Light	Control	2	2	Generous	yes
Geronimo	Wolf	Light	Control	2	3	Selfish	yes
Geronimo	Wolf	Light	Control	2	4	Generous	yes
Geronimo	Wolf	Light	Control	2	5	Selfish	no
Geronimo	Wolf	Light	Control	2	6	Generous	no
Geronimo	Wolf	Light	Control	2	7	Selfish	no
Geronimo	Wolf	Light	Control	2	8	Generous	yes
Geronimo	Wolf	Light	Control	3	1	Generous	yes
Geronimo	Wolf	Light	Control	3	2	Selfish	no
Geronimo	Wolf	Light	Control	3	3	Generous	yes
Geronimo	Wolf	Light	Control	3	4	Selfish	yes
Geronimo	Wolf	Light	Control	3	5	Generous	yes
Geronimo	Wolf	Light	Control	3	6	Selfish	yes
Geronimo	Wolf	Light	Control	3	7	Generous	yes
Geronimo	Wolf	Light	Control	3	8	Selfish	yes
Hiari	Dog	Dark	Experimental	2	1	Generous	no
Hiari	Dog	Dark	Experimental	2	2	Selfish	yes
Hiari	Dog	Dark	Experimental	2	3	Generous	no
Hiari	Dog	Dark	Experimental	2	4	Selfish	NA
Hiari	Dog	Dark	Experimental	2	5	Generous	no
Hiari	Dog	Dark	Experimental	2	6	Selfish	yes
Hiari	Dog	Dark	Experimental	2	7	Generous	no
Hiari	Dog	Dark	Experimental	2	8	Selfish	yes
Hiari	Dog	Dark	Experimental	3	1	Selfish	yes
Hiari	Dog	Dark	Experimental	3	2	Generous	yes
Hiari	Dog	Dark	Experimental	3	3	Selfish	no
Hiari	Dog	Dark	Experimental	3	4	Generous	yes
Hiari	Dog	Dark	Experimental	3	5	Selfish	no
Hiari	Dog	Dark	Experimental	3	6	Generous	yes
Hiari	Dog	Dark	Experimental	3	7	Selfish	no
Hiari	Dog	Dark	Experimental	3	8	Generous	no
Hiari	Dog	White	Control	2	1	Generous	no
Hiari	Dog	White	Control	2	2	Selfish	yes
Hiari	Dog	White	Control	2	3	Generous	yes
Hiari	Dog	White	Control	2	4	Selfish	yes
Hiari	Dog	White	Control	2	5	Generous	yes
Hiari	Dog	White	Control	2	6	Selfish	yes
Hiari	Dog	White	Control	2	7	Generous	no
Hiari	Dog	White	Control	2	8	Selfish	yes
Hiari	Dog	White	Control	3	1	Selfish	yes
Hiari	Dog	White	Control	3	2	Generous	yes
Hiari	Dog	White	Control	3	3	Selfish	yes
Hiari	Dog	White	Control	3	4	Generous	yes
Hiari	Dog	White	Control	3	5	Selfish	yes
Hiari	Dog	White	Control	3	6	Generous	yes
Hiari	Dog	White	Control	3	7	Selfish	yes
Hiari	Dog	White	Control	3	8	Generous	yes
Imara	Dog	Black	Experimental	2	1	Selfish	yes
Imara	Dog	Black	Experimental	2	2	Generous	yes
Imara	Dog	Black	Experimental	2	3	Selfish	yes
Imara	Dog	Black	Experimental	2	4	Generous	yes
Imara	Dog	Black	Experimental	2	5	Selfish	yes
Imara	Dog	Black	Experimental	2	6	Generous	no
Imara	Dog	Black	Experimental	2	7	Selfish	yes
Imara	Dog	Black	Experimental	2	8	Generous	yes
Imara	Dog	Black	Experimental	3	1	Generous	yes
Imara	Dog	Black	Experimental	3	2	Selfish	yes
Imara	Dog	Black	Experimental	3	3	Generous	yes
Imara	Dog	Black	Experimental	3	4	Selfish	yes
Imara	Dog	Black	Experimental	3	5	Generous	yes
Imara	Dog	Black	Experimental	3	6	Selfish	yes
Imara	Dog	Black	Experimental	3	7	Generous	no
Imara	Dog	Black	Experimental	3	8	Selfish	yes
Imara	Dog	Light	Control	2	1	Selfish	yes
Imara	Dog	Light	Control	2	2	Generous	yes
Imara	Dog	Light	Control	2	3	Selfish	yes
Imara	Dog	Light	Control	2	4	Generous	yes
Imara	Dog	Light	Control	2	5	Selfish	yes
Imara	Dog	Light	Control	2	6	Generous	yes
Imara	Dog	Light	Control	2	7	Selfish	no
Imara	Dog	Light	Control	2	8	Generous	yes
Imara	Dog	Light	Control	3	1	Generous	yes
Imara	Dog	Light	Control	3	2	Selfish	yes
Imara	Dog	Light	Control	3	3	Generous	yes
Imara	Dog	Light	Control	3	4	Selfish	yes
Imara	Dog	Light	Control	3	5	Generous	yes
Imara	Dog	Light	Control	3	6	Selfish	yes
Imara	Dog	Light	Control	3	7	Generous	yes
Imara	Dog	Light	Control	3	8	Selfish	yes
Kenai	Wolf	Dark	Experimental	2	1	Selfish	no
Kenai	Wolf	Dark	Experimental	2	2	Generous	no
Kenai	Wolf	Dark	Experimental	2	3	Selfish	no
Kenai	Wolf	Dark	Experimental	2	4	Generous	no
Kenai	Wolf	Dark	Experimental	2	5	Selfish	no
Kenai	Wolf	Dark	Experimental	2	6	Generous	no
Kenai	Wolf	Dark	Experimental	2	7	Selfish	yes
Kenai	Wolf	Dark	Experimental	2	8	Generous	yes
Kenai	Wolf	Dark	Experimental	3	1	Generous	yes
Kenai	Wolf	Dark	Experimental	3	2	Selfish	yes
Kenai	Wolf	Dark	Experimental	3	3	Generous	yes
Kenai	Wolf	Dark	Experimental	3	4	Selfish	yes
Kenai	Wolf	Dark	Experimental	3	5	Generous	no
Kenai	Wolf	Dark	Experimental	3	6	Selfish	no
Kenai	Wolf	Dark	Experimental	3	7	Generous	no
Kenai	Wolf	Dark	Experimental	3	8	Selfish	NA
Kenai	Wolf	White	Control	2	1	Selfish	yes
Kenai	Wolf	White	Control	2	2	Generous	yes
Kenai	Wolf	White	Control	2	3	Selfish	yes
Kenai	Wolf	White	Control	2	4	Generous	no
Kenai	Wolf	White	Control	2	5	Selfish	no
Kenai	Wolf	White	Control	2	6	Generous	no
Kenai	Wolf	White	Control	2	7	Selfish	yes
Kenai	Wolf	White	Control	2	8	Generous	yes
Kenai	Wolf	White	Control	3	1	Generous	no
Kenai	Wolf	White	Control	3	2	Selfish	no
Kenai	Wolf	White	Control	3	3	Generous	yes
Kenai	Wolf	White	Control	3	4	Selfish	NA
Kenai	Wolf	White	Control	3	5	Generous	no
Kenai	Wolf	White	Control	3	6	Selfish	yes
Kenai	Wolf	White	Control	3	7	Generous	yes
Kenai	Wolf	White	Control	3	8	Selfish	no
Layla	Dog	Dark	Experimental	2	1	Selfish	yes
Layla	Dog	Dark	Experimental	2	2	Generous	yes
Layla	Dog	Dark	Experimental	2	3	Selfish	yes
Layla	Dog	Dark	Experimental	2	4	Generous	NA
Layla	Dog	Dark	Experimental	2	5	Selfish	yes
Layla	Dog	Dark	Experimental	2	6	Generous	no
Layla	Dog	Dark	Experimental	2	7	Selfish	yes
Layla	Dog	Dark	Experimental	2	8	Generous	yes
Layla	Dog	White	Experimental	3	1	Generous	yes
Layla	Dog	White	Experimental	3	2	Selfish	no
Layla	Dog	White	Experimental	3	3	Generous	yes
Layla	Dog	White	Experimental	3	4	Selfish	no
Layla	Dog	White	Experimental	3	5	Generous	yes
Layla	Dog	White	Experimental	3	6	Selfish	yes
Layla	Dog	White	Experimental	3	7	Generous	yes
Layla	Dog	White	Experimental	3	8	Selfish	yes
Layla	Dog	White	Control	2	1	Selfish	yes
Layla	Dog	White	Control	2	2	Generous	yes
Layla	Dog	White	Control	2	3	Selfish	yes
Layla	Dog	White	Control	2	4	Generous	no
Layla	Dog	White	Control	2	5	Selfish	NA
Layla	Dog	White	Control	2	6	Generous	yes
Layla	Dog	White	Control	2	7	Selfish	yes
Layla	Dog	White	Control	2	8	Generous	yes
Layla	Dog	White	Control	3	1	Generous	yes
Layla	Dog	White	Control	3	2	Selfish	no
Layla	Dog	White	Control	3	3	Generous	yes
Layla	Dog	White	Control	3	4	Selfish	yes
Layla	Dog	White	Control	3	5	Generous	yes
Layla	Dog	White	Control	3	6	Selfish	yes
Layla	Dog	White	Control	3	7	Generous	yes
Layla	Dog	White	Control	3	8	Selfish	yes
Maikan	Wolf	Dark	Experimental	2	1	Generous	yes
Maikan	Wolf	Dark	Experimental	2	2	Selfish	no
Maikan	Wolf	Dark	Experimental	2	3	Generous	no
Maikan	Wolf	Dark	Experimental	2	4	Selfish	no
Maikan	Wolf	Dark	Experimental	2	5	Generous	yes
Maikan	Wolf	Dark	Experimental	2	6	Selfish	yes
Maikan	Wolf	Dark	Experimental	2	7	Generous	yes
Maikan	Wolf	Dark	Experimental	2	8	Selfish	yes
Maikan	Wolf	Dark	Experimental	3	1	Selfish	no
Maikan	Wolf	Dark	Experimental	3	2	Generous	no
Maikan	Wolf	Dark	Experimental	3	3	Selfish	no
Maikan	Wolf	Dark	Experimental	3	4	Generous	yes
Maikan	Wolf	Dark	Experimental	3	5	Selfish	no
Maikan	Wolf	Dark	Experimental	3	6	Generous	no
Maikan	Wolf	Dark	Experimental	3	7	Selfish	no
Maikan	Wolf	Dark	Experimental	3	8	Generous	no
Maikan	Wolf	White	Control	2	1	Generous	yes
Maikan	Wolf	White	Control	2	2	Selfish	yes
Maikan	Wolf	White	Control	2	3	Generous	yes
Maikan	Wolf	White	Control	2	4	Selfish	no
Maikan	Wolf	White	Control	2	5	Generous	yes
Maikan	Wolf	White	Control	2	6	Selfish	yes
Maikan	Wolf	White	Control	2	7	Generous	yes
Maikan	Wolf	White	Control	2	8	Selfish	no
Maikan	Wolf	White	Control	3	1	Selfish	no
Maikan	Wolf	White	Control	3	2	Generous	yes
Maikan	Wolf	White	Control	3	3	Selfish	yes
Maikan	Wolf	White	Control	3	4	Generous	yes
Maikan	Wolf	White	Control	3	5	Selfish	yes
Maikan	Wolf	White	Control	3	6	Generous	yes
Maikan	Wolf	White	Control	3	7	Selfish	no
Maikan	Wolf	White	Control	3	8	Generous	yes
Panya	Dog	Black	Experimental	2	1	Generous	yes
Panya	Dog	Black	Experimental	2	2	Selfish	yes
Panya	Dog	Black	Experimental	2	3	Generous	NA
Panya	Dog	Black	Experimental	2	4	Selfish	NA
Panya	Dog	Black	Experimental	2	5	Generous	NA
Panya	Dog	Black	Experimental	2	6	Selfish	yes
Panya	Dog	Black	Experimental	2	7	Generous	yes
Panya	Dog	Black	Experimental	2	8	Selfish	NA
Panya	Dog	Black	Experimental	3	1	Selfish	no
Panya	Dog	Black	Experimental	3	2	Generous	yes
Panya	Dog	Black	Experimental	3	3	Selfish	no
Panya	Dog	Black	Experimental	3	4	Generous	yes
Panya	Dog	Black	Experimental	3	5	Selfish	yes
Panya	Dog	Black	Experimental	3	6	Generous	no
Panya	Dog	Black	Experimental	3	7	Selfish	NA
Panya	Dog	Black	Experimental	3	8	Generous	no
Panya	Dog	Light	Control	2	1	Generous	yes
Panya	Dog	Light	Control	2	2	Selfish	yes
Panya	Dog	Light	Control	2	3	Generous	yes
Panya	Dog	Light	Control	2	4	Selfish	yes
Panya	Dog	Light	Control	2	5	Generous	yes
Panya	Dog	Light	Control	2	6	Selfish	yes
Panya	Dog	Light	Control	2	7	Generous	yes
Panya	Dog	Light	Control	2	8	Selfish	yes
Panya	Dog	Light	Control	3	1	Selfish	yes
Panya	Dog	Light	Control	3	2	Generous	yes
Panya	Dog	Light	Control	3	3	Selfish	yes
Panya	Dog	Light	Control	3	4	Generous	yes
Panya	Dog	Light	Control	3	5	Selfish	yes
Panya	Dog	Light	Control	3	6	Generous	yes
Panya	Dog	Light	Control	3	7	Selfish	yes
Panya	Dog	Light	Control	3	8	Generous	yes
Taima	Wolf	Dark	Experimental	2	1	Generous	no
Taima	Wolf	Dark	Experimental	2	2	Selfish	no
Taima	Wolf	Dark	Experimental	2	3	Generous	no
Taima	Wolf	Dark	Experimental	2	4	Selfish	yes
Taima	Wolf	Dark	Experimental	2	5	Generous	no
Taima	Wolf	Dark	Experimental	2	6	Selfish	yes
Taima	Wolf	Dark	Experimental	2	7	Generous	yes
Taima	Wolf	Dark	Experimental	2	8	Selfish	no
Taima	Wolf	Dark	Experimental	3	1	Selfish	NA
Taima	Wolf	Dark	Experimental	3	2	Generous	no
Taima	Wolf	Dark	Experimental	3	3	Selfish	yes
Taima	Wolf	Dark	Experimental	3	4	Generous	yes
Taima	Wolf	Dark	Experimental	3	5	Selfish	yes
Taima	Wolf	Dark	Experimental	3	6	Generous	no
Taima	Wolf	Dark	Experimental	3	7	Selfish	no
Taima	Wolf	Dark	Experimental	3	8	Generous	yes
Taima	Wolf	White	Control	2	1	Generous	yes
Taima	Wolf	White	Control	2	2	Selfish	yes
Taima	Wolf	White	Control	2	3	Generous	yes
Taima	Wolf	White	Control	2	4	Selfish	no
Taima	Wolf	White	Control	2	5	Generous	NA
Taima	Wolf	White	Control	2	6	Selfish	NA
Taima	Wolf	White	Control	2	7	Generous	yes
Taima	Wolf	White	Control	2	8	Selfish	yes
Tala	Wolf	White	Experimental	2	1	Selfish	no
Tala	Wolf	White	Experimental	2	2	Generous	no
Tala	Wolf	White	Experimental	2	3	Selfish	no
Tala	Wolf	White	Experimental	2	4	Generous	no
Tala	Wolf	White	Experimental	2	5	Selfish	no
Tala	Wolf	White	Experimental	2	6	Generous	yes
Tala	Wolf	White	Experimental	2	7	Selfish	yes
Tala	Wolf	White	Experimental	2	8	Generous	yes
Tala	Wolf	White	Experimental	3	1	Generous	no
Tala	Wolf	White	Experimental	3	2	Selfish	no
Tala	Wolf	White	Experimental	3	3	Generous	yes
Tala	Wolf	White	Experimental	3	4	Selfish	no
Tala	Wolf	White	Experimental	3	5	Generous	yes
Tala	Wolf	White	Experimental	3	6	Selfish	no
Tala	Wolf	White	Experimental	3	7	Generous	yes
Tala	Wolf	White	Experimental	3	8	Selfish	no
Tala	Wolf	Dark	Control	2	1	Selfish	yes
Tala	Wolf	Dark	Control	2	2	Generous	yes
Tala	Wolf	Dark	Control	2	3	Selfish	yes
Tala	Wolf	Dark	Control	2	4	Generous	yes
Tala	Wolf	Dark	Control	2	5	Selfish	yes
Tala	Wolf	Dark	Control	2	6	Generous	yes
Tala	Wolf	Dark	Control	2	7	Selfish	yes
Tala	Wolf	Dark	Control	2	8	Generous	yes
Tala	Wolf	Dark	Control	3	1	Generous	yes
Tala	Wolf	Dark	Control	3	2	Selfish	yes
Tala	Wolf	Dark	Control	3	3	Generous	yes
Tala	Wolf	Dark	Control	3	4	Selfish	yes
Tala	Wolf	Dark	Control	3	5	Generous	no
Tala	Wolf	Dark	Control	3	6	Selfish	yes
Tala	Wolf	Dark	Control	3	7	Generous	yes
Tala	Wolf	Dark	Control	3	8	Selfish	yes
Wamblee	Wolf	Black	Experimental	2	1	Generous	NA
Wamblee	Wolf	Black	Experimental	2	2	Selfish	no
Wamblee	Wolf	Black	Experimental	2	3	Generous	NA
Wamblee	Wolf	Black	Experimental	2	4	Selfish	yes
Wamblee	Wolf	Black	Experimental	2	5	Generous	yes
Wamblee	Wolf	Black	Experimental	2	6	Selfish	no
Wamblee	Wolf	Black	Experimental	2	7	Generous	yes
Wamblee	Wolf	Black	Experimental	2	8	Selfish	yes
Wamblee	Wolf	Black	Experimental	3	1	Selfish	yes
Wamblee	Wolf	Black	Experimental	3	2	Generous	yes
Wamblee	Wolf	Black	Experimental	3	3	Selfish	yes
Wamblee	Wolf	Black	Experimental	3	4	Generous	yes
Wamblee	Wolf	Black	Experimental	3	5	Selfish	no
Wamblee	Wolf	Black	Experimental	3	6	Generous	yes
Wamblee	Wolf	Black	Experimental	3	7	Selfish	no
Wamblee	Wolf	Black	Experimental	3	8	Generous	yes
Wamblee	Wolf	Light	Control	2	1	Generous	yes
Wamblee	Wolf	Light	Control	2	2	Selfish	yes
Wamblee	Wolf	Light	Control	2	3	Generous	yes
Wamblee	Wolf	Light	Control	2	4	Selfish	yes
Wamblee	Wolf	Light	Control	2	5	Generous	yes
Wamblee	Wolf	Light	Control	2	6	Selfish	yes
Wamblee	Wolf	Light	Control	2	7	Generous	yes
Wamblee	Wolf	Light	Control	2	8	Selfish	yes
Wamblee	Wolf	Light	Control	3	1	Selfish	yes
Wamblee	Wolf	Light	Control	3	2	Generous	yes
Wamblee	Wolf	Light	Control	3	3	Selfish	yes
Wamblee	Wolf	Light	Control	3	4	Generous	yes
Wamblee	Wolf	Light	Control	3	5	Selfish	yes
Wamblee	Wolf	Light	Control	3	6	Generous	yes
Wamblee	Wolf	Light	Control	3	7	Selfish	yes
Wamblee	Wolf	Light	Control	3	8	Generous	yes
Yukon	Wolf	White	Experimental	2	1	Selfish	no
Yukon	Wolf	White	Experimental	2	2	Generous	no
Yukon	Wolf	White	Experimental	2	3	Selfish	yes
Yukon	Wolf	White	Experimental	2	4	Generous	no
Yukon	Wolf	White	Experimental	2	5	Selfish	NA
Yukon	Wolf	White	Experimental	2	6	Generous	NA
Yukon	Wolf	White	Experimental	2	7	Selfish	NA
Yukon	Wolf	White	Experimental	2	8	Generous	no
Yukon	Wolf	White	Experimental	3	1	Generous	no
Yukon	Wolf	White	Experimental	3	2	Selfish	no
Yukon	Wolf	White	Experimental	3	3	Generous	no
Yukon	Wolf	White	Experimental	3	4	Selfish	no
Yukon	Wolf	White	Experimental	3	5	Generous	no
Yukon	Wolf	White	Experimental	3	6	Selfish	yes
Yukon	Wolf	White	Experimental	3	7	Generous	no
Yukon	Wolf	White	Experimental	3	8	Selfish	no
Yukon	Wolf	Dark	Control	2	1	Selfish	yes
Yukon	Wolf	Dark	Control	2	2	Generous	yes
Yukon	Wolf	Dark	Control	2	3	Selfish	no
Yukon	Wolf	Dark	Control	2	4	Generous	yes
Yukon	Wolf	Dark	Control	2	5	Selfish	no
Yukon	Wolf	Dark	Control	2	6	Generous	yes
Yukon	Wolf	Dark	Control	2	7	Selfish	no
Yukon	Wolf	Dark	Control	2	8	Generous	yes
Yukon	Wolf	Dark	Control	3	1	Generous	yes
Yukon	Wolf	Dark	Control	3	2	Selfish	yes
Yukon	Wolf	Dark	Control	3	3	Generous	yes
Yukon	Wolf	Dark	Control	3	4	Selfish	no
Yukon	Wolf	Dark	Control	3	5	Generous	no
Yukon	Wolf	Dark	Control	3	6	Selfish	yes
Yukon	Wolf	Dark	Control	3	7	Generous	yes
Yukon	Wolf	Dark	Control	3	8	Selfish	no
Zuri	Dog	Light	Experimental	2	1	Generous	no
Zuri	Dog	Light	Experimental	2	2	Selfish	NA
Zuri	Dog	Light	Experimental	2	3	Generous	NA
Zuri	Dog	Light	Experimental	2	4	Selfish	yes
Zuri	Dog	Light	Experimental	2	5	Generous	yes
Zuri	Dog	Light	Experimental	2	6	Selfish	yes
Zuri	Dog	Light	Experimental	2	7	Generous	yes
Zuri	Dog	Light	Experimental	2	8	Selfish	yes
Zuri	Dog	Light	Experimental	3	1	Selfish	no
Zuri	Dog	Light	Experimental	3	2	Generous	no
Zuri	Dog	Light	Experimental	3	3	Selfish	yes
Zuri	Dog	Light	Experimental	3	4	Generous	no
Zuri	Dog	Light	Experimental	3	5	Selfish	NA
Zuri	Dog	Light	Experimental	3	6	Generous	no
Zuri	Dog	Light	Experimental	3	7	Selfish	no
Zuri	Dog	Light	Experimental	3	8	Generous	no
Zuri	Dog	Black	Control	2	1	Generous	no
Zuri	Dog	Black	Control	2	2	Selfish	yes
Zuri	Dog	Black	Control	2	3	Generous	yes
Zuri	Dog	Black	Control	2	4	Selfish	no
Zuri	Dog	Black	Control	2	5	Generous	yes
Zuri	Dog	Black	Control	2	6	Selfish	no
Zuri	Dog	Black	Control	2	7	Generous	no
Zuri	Dog	Black	Control	2	8	Selfish	no
Zuri	Dog	White	Control	3	1	Selfish	no
Zuri	Dog	White	Control	3	2	Generous	yes
Zuri	Dog	White	Control	3	3	Selfish	yes
Zuri	Dog	White	Control	3	4	Generous	yes
Zuri	Dog	White	Control	3	5	Selfish	yes
Zuri	Dog	White	Control	3	6	Generous	no
Zuri	Dog	White	Control	3	7	Selfish	yes
Zuri	Dog	White	Control	3	8	Generous	no
