# Supplementary material for: Wolves and dogs fail to form reputations of humans after indirect and direct experience in a food-giving situation
Source: PLoS One. 2022 Aug 17;17(8):e0271590. doi: 10.1371/journal.pone.0271590 (PMC9385025; doi:10.1371/journal.pone.0271590)
Supplement: S2 Dataset — (CSV) [file pone.0271590.s011.csv]

subject	species	demonstrator	order	condition	session	trial	choice	attentiveness
amarok	wolf	freya	2	experimental	1	1	selfish	NA
amarok	wolf	freya	2	experimental	2	2	generous	0.625
amarok	wolf	freya	2	experimental	3	3	generous	0.75
amarok	wolf	freya	2	experimental	3	4	selfish	0.75
amarok	wolf	freya	2	experimental	3	5	generous	0.75
amarok	wolf	freya	2	experimental	3	6	selfish	0.75
amarok	wolf	freya	2	experimental	3	7	selfish	0.75
amarok	wolf	freya	2	experimental	3	8	generous	0.75
amarok	wolf	freya	2	experimental	3	9	selfish	0.75
amarok	wolf	freya	2	experimental	4	10	selfish	NA
amarok	wolf	freya	2	experimental	4	11	generous	NA
amarok	wolf	freya	2	experimental	4	12	generous	NA
amarok	wolf	freya	2	experimental	4	13	generous	NA
amarok	wolf	freya	2	experimental	4	14	generous	NA
amarok	wolf	freya	2	experimental	4	15	generous	NA
amarok	wolf	NA	1	control	1	1	selfish	NA
amarok	wolf	NA	1	control	2	2	selfish	0.5
amarok	wolf	NA	1	control	3	3	selfish	0.5
amarok	wolf	NA	1	control	3	4	generous	0.5
amarok	wolf	NA	1	control	3	5	selfish	0.5
amarok	wolf	NA	1	control	3	6	selfish	0.5
amarok	wolf	NA	1	control	3	7	selfish	0.5
amarok	wolf	NA	1	control	3	8	selfish	0.5
amarok	wolf	NA	1	control	3	9	selfish	0.5
amarok	wolf	NA	1	control	4	10	generous	NA
amarok	wolf	NA	1	control	4	11	selfish	NA
amarok	wolf	NA	1	control	4	12	selfish	NA
amarok	wolf	NA	1	control	4	13	selfish	NA
amarok	wolf	NA	1	control	4	14	generous	NA
amarok	wolf	NA	1	control	4	15	selfish	NA
hiari	dog	koda	2	experimental	1	1	generous	NA
hiari	dog	koda	2	experimental	2	2	selfish	0.5
hiari	dog	koda	2	experimental	3	3	generous	0.5
hiari	dog	koda	2	experimental	3	4	selfish	0.5
hiari	dog	koda	2	experimental	3	5	generous	0.5
hiari	dog	koda	2	experimental	3	6	selfish	0.5
hiari	dog	koda	2	experimental	3	7	generous	0.5
hiari	dog	koda	2	experimental	3	8	selfish	0.5
hiari	dog	koda	2	experimental	3	9	generous	0.5
hiari	dog	koda	2	experimental	4	10	generous	NA
hiari	dog	koda	2	experimental	4	11	selfish	NA
hiari	dog	koda	2	experimental	4	12	selfish	NA
hiari	dog	koda	2	experimental	4	13	generous	NA
hiari	dog	koda	2	experimental	4	14	selfish	NA
hiari	dog	koda	2	experimental	4	15	selfish	NA
hiari	dog	NA	1	control	1	1	selfish	NA
hiari	dog	NA	1	control	2	2	selfish	0.75
hiari	dog	NA	1	control	3	3	NA	1
hiari	dog	NA	1	control	3	4	generous	1
hiari	dog	NA	1	control	3	5	selfish	1
hiari	dog	NA	1	control	3	6	NA	1
hiari	dog	NA	1	control	3	7	NA	1
hiari	dog	NA	1	control	3	8	NA	1
hiari	dog	NA	1	control	3	9	NA	1
hiari	dog	NA	1	control	4	10	NA	NA
hiari	dog	NA	1	control	4	11	NA	NA
hiari	dog	NA	1	control	4	12	NA	NA
hiari	dog	NA	1	control	4	13	NA	NA
hiari	dog	NA	1	control	4	14	NA	NA
hiari	dog	NA	1	control	4	15	generous	NA
kenai	wolf	freya	2	experimental	1	1	generous	NA
kenai	wolf	freya	2	experimental	2	2	generous	0.25
kenai	wolf	freya	2	experimental	3	3	selfish	0.583
kenai	wolf	freya	2	experimental	3	4	generous	0.583
kenai	wolf	freya	2	experimental	3	5	generous	0.583
kenai	wolf	freya	2	experimental	3	6	selfish	0.583
kenai	wolf	freya	2	experimental	3	7	generous	0.583
kenai	wolf	freya	2	experimental	3	8	generous	0.583
kenai	wolf	freya	2	experimental	3	9	selfish	0.583
kenai	wolf	freya	2	experimental	4	10	selfish	NA
kenai	wolf	freya	2	experimental	4	11	selfish	NA
kenai	wolf	freya	2	experimental	4	12	generous	NA
kenai	wolf	freya	2	experimental	4	13	selfish	NA
kenai	wolf	freya	2	experimental	4	14	generous	NA
kenai	wolf	freya	2	experimental	4	15	generous	NA
kenai	wolf	NA	1	control	1	1	generous	NA
kenai	wolf	NA	1	control	2	2	selfish	0.625
kenai	wolf	NA	1	control	3	3	generous	0.417
kenai	wolf	NA	1	control	3	4	NA	0.417
kenai	wolf	NA	1	control	3	5	NA	0.417
kenai	wolf	NA	1	control	3	6	NA	0.417
kenai	wolf	NA	1	control	3	7	generous	0.417
kenai	wolf	NA	1	control	3	8	generous	0.417
kenai	wolf	NA	1	control	3	9	selfish	0.417
kenai	wolf	NA	1	control	4	10	generous	NA
kenai	wolf	NA	1	control	4	11	selfish	NA
kenai	wolf	NA	1	control	4	12	generous	NA
kenai	wolf	NA	1	control	4	13	generous	NA
kenai	wolf	NA	1	control	4	14	generous	NA
kenai	wolf	NA	1	control	4	15	generous	NA
layla	dog	koda	2	experimental	1	1	selfish	NA
layla	dog	koda	2	experimental	2	2	generous	0.833
layla	dog	koda	2	experimental	3	3	generous	0.75
layla	dog	koda	2	experimental	3	4	generous	0.75
layla	dog	koda	2	experimental	3	5	generous	0.75
layla	dog	koda	2	experimental	3	6	generous	0.75
layla	dog	koda	2	experimental	3	7	generous	0.75
layla	dog	koda	2	experimental	3	8	generous	0.75
layla	dog	koda	2	experimental	3	9	selfish	0.75
layla	dog	koda	2	experimental	4	10	generous	NA
layla	dog	koda	2	experimental	4	11	selfish	NA
layla	dog	koda	2	experimental	4	12	generous	NA
layla	dog	koda	2	experimental	4	13	selfish	NA
layla	dog	koda	2	experimental	4	14	generous	NA
layla	dog	koda	2	experimental	4	15	selfish	NA
layla	dog	NA	1	control	1	1	generous	NA
layla	dog	NA	1	control	2	2	generous	0.875
layla	dog	NA	1	control	3	3	generous	0.875
layla	dog	NA	1	control	3	4	generous	0.875
layla	dog	NA	1	control	3	5	generous	0.875
layla	dog	NA	1	control	3	6	generous	0.875
layla	dog	NA	1	control	3	7	generous	0.875
layla	dog	NA	1	control	3	8	generous	0.875
layla	dog	NA	1	control	3	9	generous	0.875
layla	dog	NA	1	control	4	10	generous	NA
layla	dog	NA	1	control	4	11	selfish	NA
layla	dog	NA	1	control	4	12	selfish	NA
layla	dog	NA	1	control	4	13	generous	NA
layla	dog	NA	1	control	4	14	generous	NA
layla	dog	NA	1	control	4	15	generous	NA
maikan	wolf	hakima	2	experimental	1	1	selfish	NA
maikan	wolf	hakima	2	experimental	2	2	generous	0.625
maikan	wolf	hakima	2	experimental	3	3	selfish	0.125
maikan	wolf	hakima	2	experimental	3	4	generous	0.125
maikan	wolf	hakima	2	experimental	3	5	selfish	0.125
maikan	wolf	hakima	2	experimental	3	6	generous	0.125
maikan	wolf	hakima	2	experimental	3	7	selfish	0.125
maikan	wolf	hakima	2	experimental	3	8	selfish	0.125
maikan	wolf	hakima	2	experimental	3	9	generous	0.125
maikan	wolf	hakima	2	experimental	4	10	generous	NA
maikan	wolf	hakima	2	experimental	4	11	selfish	NA
maikan	wolf	hakima	2	experimental	4	12	generous	NA
maikan	wolf	hakima	2	experimental	4	13	selfish	NA
maikan	wolf	hakima	2	experimental	4	14	selfish	NA
maikan	wolf	hakima	2	experimental	4	15	generous	NA
maikan	wolf	NA	1	control	1	1	selfish	NA
maikan	wolf	NA	1	control	2	2	selfish	0.75
maikan	wolf	NA	1	control	3	3	selfish	0.75
maikan	wolf	NA	1	control	3	4	selfish	0.75
maikan	wolf	NA	1	control	3	5	generous	0.75
maikan	wolf	NA	1	control	3	6	selfish	0.75
maikan	wolf	NA	1	control	3	7	generous	0.75
maikan	wolf	NA	1	control	3	8	selfish	0.75
maikan	wolf	NA	1	control	3	9	generous	0.75
maikan	wolf	NA	1	control	4	10	generous	NA
maikan	wolf	NA	1	control	4	11	generous	NA
maikan	wolf	NA	1	control	4	12	selfish	NA
maikan	wolf	NA	1	control	4	13	generous	NA
maikan	wolf	NA	1	control	4	14	selfish	NA
maikan	wolf	NA	1	control	4	15	selfish	NA
taima	wolf	pepeo	2	experimental	1	1	selfish	NA
taima	wolf	pepeo	2	experimental	2	2	generous	0.375
taima	wolf	pepeo	2	experimental	3	3	generous	0.583
taima	wolf	pepeo	2	experimental	3	4	generous	0.583
taima	wolf	pepeo	2	experimental	3	5	selfish	0.583
taima	wolf	pepeo	2	experimental	3	6	generous	0.583
taima	wolf	pepeo	2	experimental	3	7	selfish	0.583
taima	wolf	pepeo	2	experimental	3	8	generous	0.583
taima	wolf	pepeo	2	experimental	3	9	selfish	0.583
taima	wolf	pepeo	2	experimental	4	10	selfish	NA
taima	wolf	pepeo	2	experimental	4	11	generous	NA
taima	wolf	pepeo	2	experimental	4	12	generous	NA
taima	wolf	pepeo	2	experimental	4	13	selfish	NA
taima	wolf	pepeo	2	experimental	4	14	generous	NA
taima	wolf	pepeo	2	experimental	4	15	generous	NA
taima	wolf	NA	1	control	1	1	NA	NA
taima	wolf	NA	1	control	2	2	NA	0.833
zuri	dog	zazu	2	experimental	1	1	selfish	NA
zuri	dog	zazu	2	experimental	2	2	selfish	0.833
zuri	dog	zazu	2	experimental	3	3	selfish	0.167
zuri	dog	zazu	2	experimental	3	4	generous	0.167
zuri	dog	zazu	2	experimental	3	5	selfish	0.167
zuri	dog	zazu	2	experimental	3	6	generous	0.167
zuri	dog	zazu	2	experimental	3	7	selfish	0.167
zuri	dog	zazu	2	experimental	3	8	selfish	0.167
zuri	dog	zazu	2	experimental	3	9	generous	0.167
zuri	dog	zazu	2	experimental	4	10	selfish	NA
zuri	dog	zazu	2	experimental	4	11	selfish	NA
zuri	dog	zazu	2	experimental	4	12	generous	NA
zuri	dog	zazu	2	experimental	4	13	selfish	NA
zuri	dog	zazu	2	experimental	4	14	selfish	NA
zuri	dog	zazu	2	experimental	4	15	generous	NA
zuri	dog	NA	1	control	1	1	NA	NA
zuri	dog	NA	1	control	2	2	NA	0.375
zuri	dog	NA	1	control	3	3	generous	0.625
zuri	dog	NA	1	control	3	4	selfish	0.625
zuri	dog	NA	1	control	3	5	selfish	0.625
zuri	dog	NA	1	control	3	6	selfish	0.625
zuri	dog	NA	1	control	3	7	generous	0.625
zuri	dog	NA	1	control	3	8	generous	0.625
zuri	dog	NA	1	control	3	9	selfish	0.625
zuri	dog	NA	1	control	4	10	generous	NA
zuri	dog	NA	1	control	4	11	selfish	NA
zuri	dog	NA	1	control	4	12	generous	NA
zuri	dog	NA	1	control	4	13	generous	NA
zuri	dog	NA	1	control	4	14	generous	NA
zuri	dog	NA	1	control	4	15	NA	NA
chitto	wolf	pepeo	1	experimental	1	1	generous	NA
chitto	wolf	pepeo	1	experimental	2	2	selfish	0.625
chitto	wolf	pepeo	1	experimental	3	3	generous	0.75
chitto	wolf	pepeo	1	experimental	3	4	selfish	0.75
chitto	wolf	pepeo	1	experimental	3	5	selfish	0.75
chitto	wolf	pepeo	1	experimental	3	6	generous	0.75
chitto	wolf	pepeo	1	experimental	3	7	selfish	0.75
chitto	wolf	pepeo	1	experimental	3	8	generous	0.75
chitto	wolf	pepeo	1	experimental	3	9	generous	0.75
chitto	wolf	pepeo	1	experimental	4	10	generous	NA
chitto	wolf	pepeo	1	experimental	4	11	selfish	NA
chitto	wolf	pepeo	1	experimental	4	12	selfish	NA
chitto	wolf	pepeo	1	experimental	4	13	selfish	NA
chitto	wolf	pepeo	1	experimental	4	14	generous	NA
chitto	wolf	pepeo	1	experimental	4	15	selfish	NA
chitto	wolf	NA	2	control	1	1	selfish	NA
chitto	wolf	NA	2	control	2	2	selfish	0.875
chitto	wolf	NA	2	control	3	3	selfish	0.875
chitto	wolf	NA	2	control	3	4	selfish	0.875
chitto	wolf	NA	2	control	3	5	generous	0.875
chitto	wolf	NA	2	control	3	6	selfish	0.875
chitto	wolf	NA	2	control	3	7	selfish	0.875
chitto	wolf	NA	2	control	3	8	selfish	0.875
chitto	wolf	NA	2	control	3	9	generous	0.875
chitto	wolf	NA	2	control	4	10	generous	NA
chitto	wolf	NA	2	control	4	11	generous	NA
chitto	wolf	NA	2	control	4	12	selfish	NA
chitto	wolf	NA	2	control	4	13	selfish	NA
chitto	wolf	NA	2	control	4	14	selfish	NA
chitto	wolf	NA	2	control	4	15	generous	NA
enzi	dog	zazu	1	experimental	1	1	NA	NA
enzi	dog	zazu	1	experimental	2	2	NA	0.75
enzi	dog	zazu	1	experimental	3	3	NA	0.875
enzi	dog	zazu	1	experimental	3	4	NA	0.875
enzi	dog	zazu	1	experimental	3	5	NA	0.875
enzi	dog	zazu	1	experimental	3	6	NA	0.875
enzi	dog	zazu	1	experimental	3	7	NA	0.875
enzi	dog	zazu	1	experimental	3	8	NA	0.875
enzi	dog	zazu	1	experimental	3	9	NA	0.875
enzi	dog	zazu	1	experimental	4	10	generous	NA
enzi	dog	zazu	1	experimental	4	11	generous	NA
enzi	dog	zazu	1	experimental	4	12	generous	NA
enzi	dog	zazu	1	experimental	4	13	generous	NA
enzi	dog	zazu	1	experimental	4	14	generous	NA
enzi	dog	zazu	1	experimental	4	15	generous	NA
enzi	dog	NA	2	control	1	1	generous	NA
enzi	dog	NA	2	control	2	2	generous	1
enzi	dog	NA	2	control	3	3	generous	0.875
enzi	dog	NA	2	control	3	4	generous	0.875
enzi	dog	NA	2	control	3	5	generous	0.875
enzi	dog	NA	2	control	3	6	generous	0.875
enzi	dog	NA	2	control	3	7	generous	0.875
enzi	dog	NA	2	control	3	8	generous	0.875
enzi	dog	NA	2	control	3	9	selfish	0.875
enzi	dog	NA	2	control	4	10	selfish	NA
enzi	dog	NA	2	control	4	11	generous	NA
enzi	dog	NA	2	control	4	12	generous	NA
enzi	dog	NA	2	control	4	13	generous	NA
enzi	dog	NA	2	control	4	14	generous	NA
enzi	dog	NA	2	control	4	15	selfish	NA
geronimo	wolf	freya	1	experimental	1	1	generous	NA
geronimo	wolf	freya	1	experimental	2	2	generous	0.25
geronimo	wolf	freya	1	experimental	3	3	selfish	0.375
geronimo	wolf	freya	1	experimental	3	4	generous	0.375
geronimo	wolf	freya	1	experimental	3	5	selfish	0.375
geronimo	wolf	freya	1	experimental	3	6	generous	0.375
geronimo	wolf	freya	1	experimental	3	7	selfish	0.375
geronimo	wolf	freya	1	experimental	3	8	selfish	0.375
geronimo	wolf	freya	1	experimental	3	9	generous	0.375
geronimo	wolf	freya	1	experimental	4	10	selfish	NA
geronimo	wolf	freya	1	experimental	4	11	generous	NA
geronimo	wolf	freya	1	experimental	4	12	generous	NA
geronimo	wolf	freya	1	experimental	4	13	selfish	NA
geronimo	wolf	freya	1	experimental	4	14	generous	NA
geronimo	wolf	freya	1	experimental	4	15	generous	NA
geronimo	wolf	NA	2	control	1	1	generous	NA
geronimo	wolf	NA	2	control	2	2	NA	0.625
geronimo	wolf	NA	2	control	3	3	selfish	0.875
geronimo	wolf	NA	2	control	3	4	NA	0.875
geronimo	wolf	NA	2	control	3	5	generous	0.875
geronimo	wolf	NA	2	control	3	6	generous	0.875
geronimo	wolf	NA	2	control	3	7	selfish	0.875
geronimo	wolf	NA	2	control	3	8	generous	0.875
geronimo	wolf	NA	2	control	3	9	selfish	0.875
geronimo	wolf	NA	2	control	4	10	NA	NA
geronimo	wolf	NA	2	control	4	11	generous	NA
geronimo	wolf	NA	2	control	4	12	NA	NA
geronimo	wolf	NA	2	control	4	13	NA	NA
geronimo	wolf	NA	2	control	4	14	NA	NA
geronimo	wolf	NA	2	control	4	15	NA	NA
imara	dog	koda	1	experimental	1	1	generous	NA
imara	dog	koda	1	experimental	2	2	generous	0.875
imara	dog	koda	1	experimental	3	3	generous	0.875
imara	dog	koda	1	experimental	3	4	generous	0.875
imara	dog	koda	1	experimental	3	5	generous	0.875
imara	dog	koda	1	experimental	3	6	selfish	0.875
imara	dog	koda	1	experimental	3	7	generous	0.875
imara	dog	koda	1	experimental	3	8	generous	0.875
imara	dog	koda	1	experimental	3	9	generous	0.875
imara	dog	koda	1	experimental	4	10	generous	NA
imara	dog	koda	1	experimental	4	11	selfish	NA
imara	dog	koda	1	experimental	4	12	selfish	NA
imara	dog	koda	1	experimental	4	13	generous	NA
imara	dog	koda	1	experimental	4	14	generous	NA
imara	dog	koda	1	experimental	4	15	selfish	NA
imara	dog	NA	2	control	1	1	selfish	NA
imara	dog	NA	2	control	2	2	selfish	0.875
imara	dog	NA	2	control	3	3	selfish	1
imara	dog	NA	2	control	3	4	generous	1
imara	dog	NA	2	control	3	5	generous	1
imara	dog	NA	2	control	3	6	selfish	1
imara	dog	NA	2	control	3	7	generous	1
imara	dog	NA	2	control	3	8	generous	1
imara	dog	NA	2	control	3	9	generous	1
imara	dog	NA	2	control	4	10	generous	NA
imara	dog	NA	2	control	4	11	selfish	NA
imara	dog	NA	2	control	4	12	generous	NA
imara	dog	NA	2	control	4	13	generous	NA
imara	dog	NA	2	control	4	14	generous	NA
imara	dog	NA	2	control	4	15	generous	NA
panya	dog	koda	1	experimental	1	1	NA	NA
panya	dog	koda	1	experimental	2	2	NA	1
panya	dog	koda	1	experimental	3	3	generous	0.417
panya	dog	koda	1	experimental	3	4	generous	0.417
panya	dog	koda	1	experimental	3	5	selfish	0.417
panya	dog	koda	1	experimental	3	6	generous	0.417
panya	dog	koda	1	experimental	3	7	selfish	0.417
panya	dog	koda	1	experimental	3	8	generous	0.417
panya	dog	koda	1	experimental	3	9	selfish	0.417
panya	dog	koda	1	experimental	4	10	selfish	NA
panya	dog	koda	1	experimental	4	11	selfish	NA
panya	dog	koda	1	experimental	4	12	selfish	NA
panya	dog	koda	1	experimental	4	13	selfish	NA
panya	dog	koda	1	experimental	4	14	selfish	NA
panya	dog	koda	1	experimental	4	15	generous	NA
panya	dog	NA	2	control	1	1	NA	NA
panya	dog	NA	2	control	2	2	generous	1
panya	dog	NA	2	control	3	3	generous	1
panya	dog	NA	2	control	3	4	generous	1
panya	dog	NA	2	control	3	5	selfish	1
panya	dog	NA	2	control	3	6	generous	1
panya	dog	NA	2	control	3	7	generous	1
panya	dog	NA	2	control	3	8	generous	1
panya	dog	NA	2	control	3	9	generous	1
panya	dog	NA	2	control	4	10	generous	NA
panya	dog	NA	2	control	4	11	generous	NA
panya	dog	NA	2	control	4	12	generous	NA
panya	dog	NA	2	control	4	13	generous	NA
panya	dog	NA	2	control	4	14	generous	NA
panya	dog	NA	2	control	4	15	generous	NA
tala	wolf	pepeo	1	experimental	1	1	selfish	NA
tala	wolf	pepeo	1	experimental	2	2	generous	0.375
tala	wolf	pepeo	1	experimental	3	3	generous	0.375
tala	wolf	pepeo	1	experimental	3	4	generous	0.375
tala	wolf	pepeo	1	experimental	3	5	selfish	0.375
tala	wolf	pepeo	1	experimental	3	6	generous	0.375
tala	wolf	pepeo	1	experimental	3	7	generous	0.375
tala	wolf	pepeo	1	experimental	3	8	generous	0.375
tala	wolf	pepeo	1	experimental	3	9	generous	0.375
tala	wolf	pepeo	1	experimental	4	10	generous	NA
tala	wolf	pepeo	1	experimental	4	11	generous	NA
tala	wolf	pepeo	1	experimental	4	12	generous	NA
tala	wolf	pepeo	1	experimental	4	13	generous	NA
tala	wolf	pepeo	1	experimental	4	14	generous	NA
tala	wolf	pepeo	1	experimental	4	15	selfish	NA
tala	wolf	NA	2	control	1	1	NA	NA
tala	wolf	NA	2	control	2	2	NA	1
tala	wolf	NA	2	control	3	3	generous	0.875
tala	wolf	NA	2	control	3	4	selfish	0.875
tala	wolf	NA	2	control	3	5	generous	0.875
tala	wolf	NA	2	control	3	6	generous	0.875
tala	wolf	NA	2	control	3	7	selfish	0.875
tala	wolf	NA	2	control	3	8	selfish	0.875
tala	wolf	NA	2	control	3	9	generous	0.875
tala	wolf	NA	2	control	4	10	generous	NA
tala	wolf	NA	2	control	4	11	generous	NA
tala	wolf	NA	2	control	4	12	selfish	NA
tala	wolf	NA	2	control	4	13	generous	NA
tala	wolf	NA	2	control	4	14	generous	NA
tala	wolf	NA	2	control	4	15	generous	NA
wamblee	wolf	freya	1	experimental	1	1	generous	NA
wamblee	wolf	freya	1	experimental	2	2	generous	0.75
wamblee	wolf	freya	1	experimental	3	3	selfish	0.75
wamblee	wolf	freya	1	experimental	3	4	generous	0.75
wamblee	wolf	freya	1	experimental	3	5	selfish	0.75
wamblee	wolf	freya	1	experimental	3	6	generous	0.75
wamblee	wolf	freya	1	experimental	3	7	generous	0.75
wamblee	wolf	freya	1	experimental	3	8	generous	0.75
wamblee	wolf	freya	1	experimental	3	9	selfish	0.75
wamblee	wolf	freya	1	experimental	4	10	generous	NA
wamblee	wolf	freya	1	experimental	4	11	generous	NA
wamblee	wolf	freya	1	experimental	4	12	selfish	NA
wamblee	wolf	freya	1	experimental	4	13	selfish	NA
wamblee	wolf	freya	1	experimental	4	14	selfish	NA
wamblee	wolf	freya	1	experimental	4	15	generous	NA
wamblee	wolf	NA	2	control	1	1	selfish	NA
wamblee	wolf	NA	2	control	2	2	selfish	1
wamblee	wolf	NA	2	control	3	3	selfish	1
wamblee	wolf	NA	2	control	3	4	selfish	1
wamblee	wolf	NA	2	control	3	5	generous	1
wamblee	wolf	NA	2	control	3	6	generous	1
wamblee	wolf	NA	2	control	3	7	selfish	1
wamblee	wolf	NA	2	control	3	8	selfish	1
wamblee	wolf	NA	2	control	3	9	generous	1
wamblee	wolf	NA	2	control	4	10	generous	NA
wamblee	wolf	NA	2	control	4	11	generous	NA
wamblee	wolf	NA	2	control	4	12	selfish	NA
wamblee	wolf	NA	2	control	4	13	selfish	NA
wamblee	wolf	NA	2	control	4	14	generous	NA
wamblee	wolf	NA	2	control	4	15	selfish	NA
yukon	wolf	pepeo	1	experimental	1	1	generous	NA
yukon	wolf	pepeo	1	experimental	2	2	generous	0.25
yukon	wolf	pepeo	1	experimental	3	3	generous	0.125
yukon	wolf	pepeo	1	experimental	3	4	generous	0.125
yukon	wolf	pepeo	1	experimental	3	5	generous	0.125
yukon	wolf	pepeo	1	experimental	3	6	generous	0.125
yukon	wolf	pepeo	1	experimental	3	7	generous	0.125
yukon	wolf	pepeo	1	experimental	3	8	generous	0.125
yukon	wolf	pepeo	1	experimental	3	9	generous	0.125
yukon	wolf	pepeo	1	experimental	4	10	selfish	NA
yukon	wolf	pepeo	1	experimental	4	11	selfish	NA
yukon	wolf	pepeo	1	experimental	4	12	generous	NA
yukon	wolf	pepeo	1	experimental	4	13	selfish	NA
yukon	wolf	pepeo	1	experimental	4	14	generous	NA
yukon	wolf	pepeo	1	experimental	4	15	generous	NA
yukon	wolf	NA	2	control	1	1	generous	NA
yukon	wolf	NA	2	control	2	2	generous	0.625
yukon	wolf	NA	2	control	3	3	generous	0.625
yukon	wolf	NA	2	control	3	4	generous	0.625
yukon	wolf	NA	2	control	3	5	selfish	0.625
yukon	wolf	NA	2	control	3	6	generous	0.625
yukon	wolf	NA	2	control	3	7	generous	0.625
yukon	wolf	NA	2	control	3	8	generous	0.625
yukon	wolf	NA	2	control	3	9	generous	0.625
yukon	wolf	NA	2	control	4	10	generous	NA
yukon	wolf	NA	2	control	4	11	generous	NA
yukon	wolf	NA	2	control	4	12	generous	NA
yukon	wolf	NA	2	control	4	13	generous	NA
yukon	wolf	NA	2	control	4	14	generous	NA
yukon	wolf	NA	2	control	4	15	generous	NA
